# Supplementary material for: Tetrel Bonds between Phenyltrifluorosilane and Dimethyl Sulfoxide: Influence of Basis Sets, Substitution and Competition
Source: Molecules. 2021 Nov 29;26(23):7231. doi: 10.3390/molecules26237231 (PMC8658981; doi:10.3390/molecules26237231)
Supplement: Supplementary file 1 [file molecules-26-07231-s001.zip]

Archive with 1 entries (1 files):
- molecules-1474813-supplementary.pdf
